# Supplementary material for: Chloroquine alleviates the heat-induced to injure via autophagy and apoptosis mechanisms in skin cell and mouse models
Source: PLoS One. 2022 Aug 31;17(8):e0272797. doi: 10.1371/journal.pone.0272797 (PMC9432730; doi:10.1371/journal.pone.0272797)
Supplement: S1 Raw images — (ZIP) [file pone.0272797.s003.zip]

Archive with 8 entries (8 files):
- S8_Raw image.pdf
- S1_Raw image.pdf
- S2_Raw image.pdf
- S3_Raw image.pdf
- S4_Raw image.pdf
- S5_Raw image.pdf
- S6_Raw image.pdf
- S7_Raw image.pdf
